# Supplementary material for: Sugars to Acids via Thioesters: A Computational Study
Source: Life (Basel). 2025 Jul 26;15(8):1189. doi: 10.3390/life15081189 (PMC12387730; doi:10.3390/life15081189)
Supplement: Supplementary file 1 [file life-15-01189-s001.zip]

Archive with 1 entries (1 files):
- life-3701341-supplementary.pdf
